# Supplementary material for: Evaluating the Therapeutic Potential of MRT68921 and Afatinib in Three-Dimensional Models of Epithelial Ovarian Cancer
Source: Cancers (Basel). 2026 Jan 19;18(2):307. doi: 10.3390/cancers18020307 (PMC12839298; doi:10.3390/cancers18020307)
Supplement: Supplementary file 1 [file cancers-18-00307-s001.zip]

Archive with 1 entries (1 files):
- cancers-4066361-supplementary.pdf
